# Supplementary material for: Toxic eburicol accumulation drives the antifungal activity of azoles against Aspergillus fumigatus
Source: Nat Commun. 2024 Jul 26;15:6312. doi: 10.1038/s41467-024-50609-1 (PMC11282106; doi:10.1038/s41467-024-50609-1)
Supplement: Supplementary file 4 — Source Data [file 41467_2024_50609_MOESM4_ESM.zip]

Archive with 4 entries (3 files):
- Source Data/
- Source Data/Sterolanalysis Raw Data for Fig 4 and Supp 1.xlsx
- Source Data/Sterolanalysis Raw Data for Fig 5.xlsx
- Source Data/Sterolanalysis Raw Data for Fig 7.xlsx
