# Supplementary material for: Toxic eburicol accumulation drives the antifungal activity of azoles against Aspergillus fumigatus
Source: Nat Commun. 2024 Jul 26;15:6312. doi: 10.1038/s41467-024-50609-1 (PMC11282106; doi:10.1038/s41467-024-50609-1)
Supplement: Supplementary file 4 — Source Data [file 41467_2024_50609_MOESM4_ESM.zip › Source Data/Sterolanalysis Raw Data for Fig 4 and Supp 1.xlsx]

## Sheet: Mean 
220519
Lackner 2
1000 µL Endvolumen
Sample No.	mutant	description				Cholesterol m/z 368.5 RT 14.57	Ergosta-8,22,24(28)-trien-ol m/z 253.5 RT 14.91	Ergosta-5,8,22-trienol (Lichesterol ) m/z 363.5 RT 15.15	Ergosta-5,7,22,24(28)-tetraenol m/z 361.5 RT 15.23	ergosta-X,Y-dien-3β-ol (unidentified sterol) Molekülpeak m/z 470 Basepeak m/z 255 RT 15.27	Ergosta, 5,7,22-trienol (Ergosterol) m/z 363.6 RT 15.53	Ergosta-7,22-dienol (5-Dihydroergosterol) m/z 343.5 RT 15.76	14-Methylergosta-8,24(28)-dien-3-ol (14-Methylfecosterol) m/z 484 Base Peak 379 RT 15.79	Ergosta-5,8,22,24(28)-tetraen-ol m/z 466.5 RT 15.81	Ergosta-7,22,24(28)-trienol m/z 343.5 RT 16.07	Ergosta-5,7-dien-ol m/z 365.5 RT 16.30	Ergosta,7,24(28)-dienol (Episterol) m/z 343.5 RT 16.45	14-Methylergosta-8,24(28)-dien-diol m/z 377.5 RT 16.51	4,4,14-Trimethylcholesta-8,24-trienol (Lanosterol) m/z 393.5 RT 16.83	4-Methylergosta-8,24(28)-dienol (4-Methylfecosterol) m/z 379.5 RT 16.99	4,4,14-Trimetylergosta-8,24(28)-dienol (Eburicol) m/z 407.5 RT 17.43	4,4-Dimethylergosta-8,24(28)-dienol m/z 408.5 RT 17.72	Summe
1 - 3	AfS35/WT	First harvest after 20h growth with 2 ug/ml doxy				232.249	409.545	9499.09	1256.65	1.45608	782623	1686.74	1.45608	2125.78	4195.57	5044.78	7497.23	1.45608	3048.78	2017.62	4180.52	4698.53	828288
4 - 6	erg6tetON	First harvest after 20h growth with 2 ug/ml doxy				465.448	590.332	14257	1570.58	1.3004	1.02019e+06	1039.78	1.3004	3288.59	2773.32	9224.78	9175.75	1.3004	7931.94	2612.64	5665.07	5908.03	1.08423e+06
7 -9	erg9tetON	First harvest after 20h growth with 2 ug/ml doxy				221.236	1.39753	525.807	175.444	1.39753	43352.3	1.39753	1.39753	203.231	162.751	494.491	730.89	1.39753	895.76	293.312	771.949	666.843	48279.8
10 - 12	AfS35/WT	First harvest after 20h growth with 3 ug/ml doxy				176.656	404.079	8216.34	1072.52	1.22152	636103	1251.52	1.22152	1993.46	1805.19	4354.35	5681.37	1.22152	2351.8	1641.82	3532.24	3986.84	672399
13 - 15	CYP51AtetON∆CYP51B	First harvest after 20h growth with 3 ug/ml doxy				309.976	206.963	2193.62	623.077	1.6817	245693	1.6817	908.351	936.783	308.011	1823.91	2335.94	14642.4	17988.5	241.307	66087.6	382.711	354375
16 - 18	AfS35/WT	Second harvest after depletion for 7 hours				209.493	384.587	6763.17	1146.07	1.46265	633993	1217.97	1.46265	1792.96	1169.59	3984	5528.96	1.46265	2136.3	1514.01	3000.61	3329.67	665965
19 - 21	erg6tetON	Second harvest after depletion for 7 hours				292.979	358.367	7072.88	1160.83	1.36398	580241	1590.77	1.36398	2055.76	976.736	3706.97	4277.74	1.36398	55881.4	1200.54	5331.7	2878.61	666738
22 - 24	erg9tetON	Second harvest after depletion for 7 hours				245.438	91.2046	2314.36	427.184	1.28498	179810	1138.11	1.28498	1014.76	883.213	2359.64	3235.99	1.28498	3678.38	1195.39	2780.95	2785.33	201718
25 - 27	AfS35/WT	Second harvest after depletion for 7 hours				284.617	341.183	5325.98	1067.53	1.3151	502818	1261.18	1.3151	1652.07	1026.47	3337.53	4075.16	1.3151	1581.36	1123.72	2511.43	2526.49	528652
28 - 30	CYP51AtetON∆CYP51B	Second harvest after depletion for 7 hours				201.654	82.6332	1581.26	580.807	1.19978	167437	1.19978	4712.94	912.104	1.19978	1.19978	1473.01	61297.5	42478.2	1.19978	121988	1.19978	402551

## Sheet: Samples
Datenfile:	220519
Methode:	Lackner 2
Sonstiges:	1000 µL Endvolumen
number	Sample No.	mutant	description				Cholesterol m/z 368.5 RT 14.57	Ergosta-8,22,24(28)-trien-ol m/z 253.5 RT 14.91	Ergosta-5,8,22-trienol (Lichesterol ) m/z 363.5 RT 15.15	Ergosta-5,7,22,24(28)-tetraenol m/z 361.5 RT 15.23	ergosta-X,Y-dien-3β-ol (unidentified sterol) Molekülpeak m/z 470 Basepeak m/z 255 RT 15.27	Ergosta, 5,7,22-trienol (Ergosterol) m/z 363.6 RT 15.53	Ergosta-7,22-dienol (5-Dihydroergosterol) m/z 343.5 RT 15.76	14-Methylergosta-8,24(28)-dien-3-ol (14-Methylfecosterol) m/z 484 Base Peak 379 RT 15.79	Ergosta-5,8,22,24(28)-tetraen-ol m/z 466.5 RT 15.81	Ergosta-7,22,24(28)-trienol m/z 343.5 RT 16.07	Ergosta-5,7-dien-ol m/z 365.5 RT 16.30	Ergosta,7,24(28)-dienol (Episterol) m/z 343.5 RT 16.45	14-Methylergosta-8,24(28)-dien-diol m/z 377.5 RT 16.51	4,4,14-Trimethylcholesta-8,24-trienol (Lanosterol) m/z 393.5 RT 16.83	4-Methylergosta-8,24(28)-dienol (4-Methylfecosterol) m/z 379.5 RT 16.99	4,4,14-Trimetylergosta-8,24(28)-dienol (Eburicol) m/z 407.5 RT 17.43	4,4-Dimethylergosta-8,24(28)-dienol m/z 408.5 RT 17.72	Summe
1	1	AfS35/WT	First harvest after 20h growth with 2 ug/ml doxy				203.886	376.603	9395.65	1166.84	1.48052	731203	2639	1.48052	2192.86	7908.77	4076.58	8026.26	1.48052	3330.62	1973.69	5427.64	4642.51	782365
2	2	AfS35/WT	First harvest after 20h growth with 2 ug/ml doxy				271.121	396.141	8126.15	1214.91	1.51506	708040	1125.05	1.51506	1762.31	2163.6	4227.28	6374.29	1.51506	2483.86	1693.53	3138.72	3982.78	744733
3	3	AfS35/WT	First harvest after 20h growth with 2 ug/ml doxy				221.741	455.89	10975.5	1388.21	1.37267	908624	1296.16	1.37267	2422.16	2514.33	6830.48	8091.15	1.37267	3331.85	2385.64	3975.22	5470.29	957765
4	4	erg6tetON	First harvest after 20h growth with 2 ug/ml doxy				397.145	516.792	11395.6	1352.88	1.28881	881650	938.566	1.28881	2634.56	2527.75	6904.06	8014.53	1.28881	5893.34	2201.68	5366.72	4913.05	934313
5	5	erg6tetON	First harvest after 20h growth with 2 ug/ml doxy				768.72	631.27	17547.1	1607.31	1.35034	1.1603e+06	935.244	1.35034	3610.84	3181.04	11795.1	10682.8	1.35034	12132.1	3109.4	5743.74	7030.81	1.23831e+06
6	6	erg6tetON	First harvest after 20h growth with 2 ug/ml doxy				230.481	622.935	13828.2	1751.55	1.26205	1.01862e+06	1245.52	1.26205	3620.36	2611.16	8975.18	8829.9	1.26205	5770.33	2526.82	5884.76	5780.23	1.08007e+06
7	7	erg9tetON	First harvest after 20h growth with 2 ug/ml doxy				202.043	1.44844	744.924	230.352	1.44844	67778.1	1.44844	1.44844	273.308	311.485	773.14	1066.29	1.44844	1083.26	412.35	1135.64	898.429	74714.5
8	8	erg9tetON	First harvest after 20h growth with 2 ug/ml doxy				249.022	1.47759	437.714	113.002	1.47759	18016.2	1.47759	1.47759	133.896	1.47759	217.234	465.624	1.47759	584.878	184.491	454.986	393.275	21010.1
9	9	erg9tetON	First harvest after 20h growth with 2 ug/ml doxy				212.642	1.26656	394.783	182.98	1.26656	44262.6	1.26656	1.26656	202.489	175.289	493.098	660.76	1.26656	1019.14	283.094	725.222	708.826	49114.7
10	10	AfS35/WT	First harvest after 20h growth with 3 ug/ml doxy				235.244	325.259	5485.81	840.67	1.38967	451446	971.927	1.38967	1252.99	1110.85	2602.59	3745.55	1.38967	1398.93	1042.57	2840.51	2761.24	475829
11	11	AfS35/WT	First harvest after 20h growth with 3 ug/ml doxy				81.2459	395.608	7641.1	1062.01	1.15192	601013	1199.9	1.15192	1997.11	1730.8	3862.5	5214.23	1.15192	2028.28	1547.24	3482.65	3874.67	635053
12	12	AfS35/WT	First harvest after 20h growth with 3 ug/ml doxy				213.478	491.369	11522.1	1314.88	1.12297	855851	1582.75	1.12297	2730.27	2573.91	6597.95	8084.34	1.12297	3628.21	2335.65	4273.56	5324.61	906314
13	13	CYP51AtetON∆CYP51B	First harvest after 20h growth with 3 ug/ml doxy				321.204	266.294	3195.43	847.063	2.07239	336548	2.07239	1324.48	1382.19	463.238	2630.41	3327.73	20102.5	23486.6	424.078	83952.7	690.29	478645
14	14	CYP51AtetON∆CYP51B	First harvest after 20h growth with 3 ug/ml doxy				358.906	167.595	1852.56	547.628	1.49446	205268	1.49446	750.9	700.127	269.331	1510.88	2071.83	12905.4	15838.7	162.355	55259.6	229.469	297537
15	15	CYP51AtetON∆CYP51B	First harvest after 20h growth with 3 ug/ml doxy				249.817	187.001	1532.88	474.539	1.47823	195263	1.47823	649.676	728.035	191.463	1330.44	1608.24	10919.2	14640.2	137.487	59050.3	228.375	286944
16	16	AfS35/WT	Second harvest after depletion for 7 hours				224.767	291.028	4850.4	860.388	1.52569	483409	982.317	1.52569	1199.41	788.862	2639.58	4086.45	1.52569	1824.55	1121.87	2800.11	2439.24	507298
17	17	AfS35/WT	Second harvest after depletion for 7 hours				175.107	460.875	8574.99	1344.75	1.43568	771396	1546.37	1.43568	2234.66	1456.18	4789.75	6802.83	1.43568	2337.69	1855.44	3626.54	4110.49	810541
18	18	AfS35/WT	Second harvest after depletion for 7 hours				228.604	401.859	6864.12	1233.07	1.42658	647174	1125.22	1.42658	1944.83	1263.73	4522.67	5697.6	1.42658	2246.65	1564.74	2575.18	3439.26	680057
19	19	erg6tetON	Second harvest after depletion for 7 hours				255.459	303.958	5679.3	1000.5	1.50122	472876	1304.49	1.50122	1655.97	765.635	3128.27	3552.79	1.50122	48679	936.964	4412.78	2210.52	546511
20	20	erg6tetON	Second harvest after depletion for 7 hours				378.301	339.654	6421.23	1107.44	1.30374	511481	1250.83	1.30374	1915.85	817.242	3105.35	3266.77	1.30374	54286.7	1114.41	3706.68	2648.66	591465
21	21	erg6tetON	Second harvest after depletion for 7 hours				245.178	431.491	9118.11	1374.55	1.28696	756367	2217	1.28696	2595.47	1347.33	4887.29	6013.68	1.28696	64678.6	1550.23	7875.65	3776.65	862237
22	22	erg9tetON	Second harvest after depletion for 7 hours				241.933	137.794	3230.23	630.967	1.33276	268086	1927.37	1.33276	1557.97	1635.17	3057.86	4558.34	1.33276	5392.39	1620.96	4216.37	3784.66	299840
23	23	erg9tetON	Second harvest after depletion for 7 hours				236.78	134.506	3363.29	581.787	1.20788	256384	1352.86	1.20788	1348.76	917.169	3820.84	4798.46	1.20788	5142.14	1805.67	3774.34	4210.44	287638
24	24	erg9tetON	Second harvest after depletion for 7 hours				257.602	1.3143	349.548	68.7997	1.3143	14959.3	134.113	1.3143	137.563	97.2944	200.211	351.172	1.3143	500.601	159.541	352.14	360.884	17676.5
25	25	AfS35/WT	Second harvest after depletion for 7 hours				188.941	376.87	5448.03	1133.9	1.43743	514191	1434.84	1.43743	1778.73	1064.84	3165.81	4030.88	1.43743	1478.2	1072.05	2606.31	2411.76	540197
26	26	AfS35/WT	Second harvest after depletion for 7 hours				136.61	312.347	4619.06	995.961	1.1971	453349	1068.65	1.1971	1503.76	876.344	3016.14	3739.14	1.1971	1547.99	1051.17	2321.38	2377.72	476782
27	27	AfS35/WT	Second harvest after depletion for 7 hours				528.3	334.332	5910.84	1072.75	1.31077	540916	1280.04	1.31077	1673.72	1138.22	3830.64	4455.46	1.31077	1717.9	1247.93	2606.61	2789.99	568978
28	28	CYP51AtetON∆CYP51B	Second harvest after depletion for 7 hours				187.259	57.5471	1659.89	536.573	1.18836	174812	1.18836	4832.27	904.557	1.18836	1.18836	1444.26	56466	38757.6	1.18836	107636	1.18836	387114
29	29	CYP51AtetON∆CYP51B	Second harvest after depletion for 7 hours				204.8	31.898	1146.36	497.364	1.18993	120552	1.18993	3183.07	630.089	1.18993	1.18993	1007.8	44669.8	31713	1.18993	93107.4	1.18993	296546
30	30	CYP51AtetON∆CYP51B	Second harvest after depletion for 7 hours				212.902	158.454	1937.54	708.484	1.22104	206948	1.22104	6123.47	1201.67	1.22104	1.22104	1966.98	82756.8	56964	1.22104	165219	1.22104	523992

## Sheet: raw data
Datenfile:	220519
Methode:	Lackner 2
Sonstiges:	1000 µL Endvolumen
number	Sample No.	mutant	description		Injection	Interner Standard Cholestane m/z 217.5 RT 11.73	Cholesterol m/z 368.5 RT 14.57	Ergosta-8,22,24(28)-trien-ol m/z 253.5 RT 14.91	Ergosta-5,8,22-trienol (Lichesterol ) m/z 363.5 RT 15.15	Ergosta-5,7,22,24(28)-tetraenol m/z 361.5 RT 15.23	ergosta-X,Y-dien-3β-ol (unidentified sterol) Molekülpeak m/z 470 Basepeak m/z 255 RT 15.27	Ergosta, 5,7,22-trienol (Ergosterol) m/z 363.6 RT 15.53	Ergosta-7,22-dienol (5-Dihydroergosterol) m/z 343.5 RT 15.76	14-Methylergosta-8,24(28)-dien-3-ol (14-Methylfecosterol) m/z 484 Base Peak 379 RT 15.79	Ergosta-5,8,22,24(28)-tetraen-ol m/z 466.5 RT 15.81	Ergosta-7,22,24(28)-trienol m/z 343.5 RT 16.07	Ergosta-5,7-dien-ol m/z 365.5 RT 16.30	Ergosta,7,24(28)-dienol (Episterol) m/z 343.5 RT 16.45	14-Methylergosta-8,24(28)-dien-diol m/z 377.5 RT 16.51	4,4,14-Trimethylcholesta-8,24-trienol (Lanosterol) m/z 393.5 RT 16.83	4-Methylergosta-8,24(28)-dienol (4-Methylfecosterol) m/z 379.5 RT 16.99	4,4,14-Trimetylergosta-8,24(28)-dienol (Eburicol) m/z 407.5 RT 17.43	4,4-Dimethylergosta-8,24(28)-dienol m/z 408.5 RT 17.72	Summe
1	1	AfS35/WT	First harvest after 20h growth with 2 ug/ml doxy		1	14341	127	286	6387	832	1	490074	1859	1	1474	5448	2704	5585	1	2243	1353	3664	3149	525061
					2	13772	148	224	6307	746	1	497542	1709	1	1488	5240	2801	5264	1	2256	1314	3668	3123	531685
2	2	AfS35/WT	First harvest after 20h growth with 2 ug/ml doxy		1	13564	175	259	5291	793	1	466693	709	1	1179	1393	2724	4191	1	1676	1142	2006	2693	490752
					2	13901	183	264	5438	811	1	467995	777	1	1147	1464	2858	4224	1	1602	1093	2139	2563	492378
3	3	AfS35/WT	First harvest after 20h growth with 2 ug/ml doxy		1	14761	163	300	7694	1005	1	639319	954	1	1621	1657	4796	5784	1	2328	1700	2804	3790	673755
					2	15570	160	366	8314	1018	1	685802	934	1	1916	2016	5166	6011	1	2532	1778	2993	4191	723040
4	4	erg6tetON	First harvest after 20h growth with 2 ug/ml doxy		1	15868	288	400	9238	1033	1	687646	742	1	1997	2007	5438	6478	1	4612	1754	4283	3845	729476
					2	16423	329	402	8432	1067	1	680388	714	1	2093	1914	5273	5950	1	4532	1661	4041	3778	720248
5	5	erg6tetON	First harvest after 20h growth with 2 ug/ml doxy		1	15511	602	469	12690	1146	1	857101	678	1	2597	2321	8675	7438	1	8909	2202	4098	5178	913505
					2	15301	537	466	13295	1234	1	861394	707	1	2750	2390	8794	8378	1	9059	2402	4407	5235	920514
6	6	erg6tetON	First harvest after 20h growth with 2 ug/ml doxy		1	17296	191	525	11092	1469	1	826023	978	1	2977	2114	7388	6986	1	4646	2110	4744	4713	875768
					2	15743	175	465	10834	1314	1	789905	995	1	2770	2028	6860	7006	1	4505	1904	4589	4459	837637
7	7	erg9tetON	First harvest after 20h growth with 2 ug/ml doxy		1	13691	149	1	520	150	1	46355	1	1	173	216	510	749	1	765	298	814	645	51200
					2	15102	129	1	508	169	1	47278	1	1	206	214	560	722	1	729	270	751	593	52005
8	8	erg9tetON	First harvest after 20h growth with 2 ug/ml doxy		1	13215	169	1	271	69	1	11835	1	1	78	1	133	274	1	372	130	314	247	13729
					2	15063	168	1	325	85	1	12601	1	1	105	1	163	362	1	423	119	301	288	14778
9	9	erg9tetON	First harvest after 20h growth with 2 ug/ml doxy		1	15014	162	1	357	149	1	33453	1	1	149	94	349	485	1	782	214	559	508	37104
					2	18127	175	1	257	139	1	36751	1	1	173	192	438	566	1	832	235	589	622	40799
10	10	AfS35/WT	First harvest after 20h growth with 3 ug/ml doxy		1	13939	154	241	3729	623	1	313911	673	1	822	735	1789	2611	1	946	728	1944	1949	330704
					2	16164	187	226	4201	584	1	337552	730	1	994	874	1970	2793	1	1077	776	2160	2031	355971
11	11	AfS35/WT	First harvest after 20h growth with 3 ug/ml doxy		1	17921	139	335	6618	980	1	514619	997	1	1763	1508	3367	4600	1	1733	1303	3004	3321	544151
					2	18199	1	352	6649	863	1	528993	1087	1	1704	1497	3339	4452	1	1789	1384	3043	3407	558562
12	12	AfS35/WT	First harvest after 20h growth with 3 ug/ml doxy		1	17920	193	425	10142	1125	1	762801	1393	1	2411	2179	5931	6986	1	3228	2091	3722	4714	807151
					2	19171	187	451	10387	1220	1	761414	1427	1	2453	2413	5816	7427	1	3234	2068	3895	4771	806979
13	13	CYP51AtetON∆CYP51B	First harvest after 20h growth with 3 ug/ml doxy		1	9958	154	128	1592	438	1	162763	1	714	661	227	1302	1636	9591	11281	221	40823	344	231723
					2	10119	156	129	1491	379	1	162023	1	563	673	220	1236	1575	9811	11386	188	40192	322	230190
14	14	CYP51AtetON∆CYP51B	First harvest after 20h growth with 3 ug/ml doxy		1	13740	252	123	1286	324	1	137239	1	499	467	159	1010	1374	8332	10541	119	36502	157	198134
					2	14104	228	101	1192	410	1	137468	1	506	470	202	1012	1399	8947	10657	98	37463	150	200077
15	15	CYP51AtetON∆CYP51B	First harvest after 20h growth with 3 ug/ml doxy		1	14062	166	131	999	346	1	128538	1	434	499	159	929	1024	6982	9770	104	38829	144	188890
					2	14083	172	122	1075	296	1	135652	1	445	486	100	871	1152	7792	10038	82	41066	165	199344
16	16	AfS35/WT	Second harvest after depletion for 7 hours		1	13850	159	207	3235	601	1	324407	621	1	777	579	1757	2520	1	1171	780	1848	1548	340054
					2	13426	136	175	3125	528	1	309516	666	1	795	457	1704	2832	1	1220	692	1823	1648	325184
17	17	AfS35/WT	Second harvest after depletion for 7 hours		1	14566	128	318	5821	905	1	536563	1057	1	1553	1056	3292	4754	1	1573	1220	2523	2843	563481
					2	14414	116	324	6123	968	1	538039	1097	1	1560	973	3380	4723	1	1683	1364	2529	2883	565649
18	18	AfS35/WT	Second harvest after depletion for 7 hours		1	13940	155	265	4565	851	1	441688	763	1	1307	893	3197	3826	1	1520	1104	1777	2418	464177
					2	15286	166	300	5082	879	1	466777	817	1	1425	878	3141	4178	1	1635	1089	1836	2403	490443
19	19	erg6tetON	Second harvest after depletion for 7 hours		1	12958	159	182	3550	572	1	297557	808	1	1064	490	1954	2207	1	30700	579	2892	1479	344037
					2	14890	183	226	4051	775	1	335032	939	1	1148	533	2233	2550	1	34410	676	2994	1465	387035
20	20	erg6tetON	Second harvest after depletion for 7 hours		1	16408	284	297	5066	796	1	401385	1000	1	1395	670	2424	2648	1	42550	863	2951	2010	464058
					2	15528	296	226	4792	900	1	383735	921	1	1540	586	2342	2371	1	40777	847	2741	2052	443833
21	21	erg6tetON	Second harvest after depletion for 7 hours		1	16455	190	348	6942	1007	1	585732	1742	1	2003	822	3795	4571	1	49693	1172	6087	3018	666935
					2	15883	191	323	7223	1127	1	589630	1704	1	2030	1264	3800	4771	1	50801	1236	6151	2854	672917
22	22	erg9tetON	Second harvest after depletion for 7 hours		1	16116	197	107	2433	443	1	204463	1474	1	1186	1279	2331	3511	1	4094	1159	3110	2767	228360
					2	15132	167	100	2415	502	1	198042	1420	1	1153	1178	2260	3335	1	4001	1270	3214	2908	221801
23	23	erg9tetON	Second harvest after depletion for 7 hours		1	16293	180	109	2660	443	1	203631	1104	1	1061	1302	2986	3727	1	4070	1386	2964	3268	228714
					2	18264	214	114	2924	525	1	221934	1138	1	1179	151	3362	4248	1	4467	1617	3305	3730	248697
24	24	erg9tetON	Second harvest after depletion for 7 hours		1	16280	196	1	286	95	1	11862	119	1	117	73	140	297	1	422	107	289	290	14101
					2	15400	196	1	247	12	1	10928	86	1	93	75	164	239	1	342	135	248	260	12833
25	25	AfS35/WT	Second harvest after depletion for 7 hours		1	14347	125	283	3746	827	1	347160	1021	1	1230	660	2135	2773	1	1013	724	1776	1658	365009
					2	14599	138	241	3835	750	1	368455	975	1	1245	823	2271	2836	1	1044	768	1851	1698	386795
26	26	AfS35/WT	Second harvest after depletion for 7 hours		1	17724	108	239	3882	833	1	375032	856	1	1247	703	2517	3097	1	1339	873	1878	2000	394499
					2	17044	120	282	3836	831	1	382241	928	1	1265	760	2522	3149	1	1249	883	1998	1973	401920
27	27	AfS35/WT	Second harvest after depletion for 7 hours		1	15825	419	278	4666	787	1	420211	996	1	1243	821	2900	3441	1	1346	974	2028	2134	441828
					2	15916	387	232	4352	850	1	405087	957	1	1311	916	2945	3357	1	1275	930	1949	2123	426287
28	28	CYP51AtetON∆CYP51B	Second harvest after depletion for 7 hours		1	17348	166	95	1428	454	1	147283	1	4102	726	1	1	1143	47762	32537	1	91820	1	327356
					2	17665	149	1	1365	449	1	146920	1	4030	797	1	1	1289	47265	32693	1	89308	1	324123
29	29	CYP51AtetON∆CYP51B	Second harvest after depletion for 7 hours		1	17613	157	53	979	421	1	100691	1	2809	527	1	1	855	37221	26423	1	77471	1	247456
					2	17353	187	1	948	415	1	101921	1	2543	532	1	1	839	37854	26876	1	79010	1	250945
30	30	CYP51AtetON∆CYP51B	Second harvest after depletion for 7 hours		1	17615	163	137	1609	573	1	168394	1	5016	917	1	1	1551	66448	46760	1	133602	1	425013
					2	16495	185	123	1566	587	1	170507	1	5014	1047	1	1	1667	69019	46551	1	136910	1	432997
