# Supplementary material for: Toxic eburicol accumulation drives the antifungal activity of azoles against Aspergillus fumigatus
Source: Nat Commun. 2024 Jul 26;15:6312. doi: 10.1038/s41467-024-50609-1 (PMC11282106; doi:10.1038/s41467-024-50609-1)
Supplement: Supplementary file 4 — Source Data [file 41467_2024_50609_MOESM4_ESM.zip › Source Data/Sterolanalysis Raw Data for Fig 5.xlsx]

## Sheet: Mean 
220519
Lackner 2
1000 µL Endvolumen
Sample No.	mutant	description				Cholesterol m/z 368.5 RT 14.57	Ergosta-8,22,24(28)-trien-ol m/z 253.5 RT 14.91	Ergosta-5,8,22-trienol (Lichesterol ) m/z 363.5 RT 15.15	Ergosta-5,7,22,24(28)-tetraenol m/z 361.5 RT 15.23	ergosta-X,Y-dien-3β-ol (unidentified sterol) Molekülpeak m/z 470 Basepeak m/z 255 RT 15.27	Ergosta, 5,7,22-trienol (Ergosterol) m/z 363.6 RT 15.53	Ergosta-7,22-dienol (5-Dihydroergosterol) m/z 343.5 RT 15.76	14-Methylergosta-8,24(28)-dien-3-ol (14-Methylfecosterol) m/z 484 Base Peak 379 RT 15.79	Ergosta-5,8,22,24(28)-tetraen-ol m/z 466.5 RT 15.81	Ergosta-7,22,24(28)-trienol m/z 343.5 RT 16.07	Ergosta-5,7-dien-ol m/z 365.5 RT 16.30	Ergosta,7,24(28)-dienol (Episterol) m/z 343.5 RT 16.45	14-Methylergosta-8,24(28)-dien-diol m/z 377.5 RT 16.51	4,4,14-Trimethylcholesta-8,24-trienol (Lanosterol) m/z 393.5 RT 16.83	4-Methylergosta-8,24(28)-dienol (4-Methylfecosterol) m/z 379.5 RT 16.99	4,4,14-Trimetylergosta-8,24(28)-dienol (Eburicol) m/z 407.5 RT 17.43	4,4-Dimethylergosta-8,24(28)-dienol m/z 408.5 RT 17.72	Summe
1 - 3	AfS35/WT	mutant + DMSO				254.273	352.015	4586.19	1034.03	1.4357	497228	708.514	1.4357	1099.93	865.636	1490.32	2628.55	1.4357	1115.86	671.339	1040.24	1436.86	514261
4 - 6	erg3AtetON∆erg3B∆erg3C #5	mutant + DMSO				204.658	31.2144	1.44489	1.44489	5950.93	2988.24	123330	1.44489	1.44489	1.0539e+06	1.44489	216529	1.44489	3155.72	1700.08	1826.2	2413.73	1.41183e+06
7 - 9	AfS35/WT	mutant + Voricoazole				156.278	227.623	3464.58	751.505	1.56148	345880	1240.19	1531.03	973.502	2812.35	384.994	1294.57	9707.15	8965.54	157.303	45743.2	385.601	423520
10 - 12	erg3AtetON∆erg3B∆erg3C #5	mutant + Voricoazole				133.805	1.40839	1.40839	1.40839	4568.09	1938.63	110511	2833.86	1.40839	720514	1.40839	90861.6	1.40839	16411.7	358.296	148435	661.541	1.0971e+06

## Sheet: Samples
Datenfile:	220519
Methode:	Lackner 2
Sonstiges:	1000 µL Endvolumen
number	Sample No.	mutant	description				Cholesterol m/z 368.5 RT 14.57	Ergosta-8,22,24(28)-trien-ol m/z 253.5 RT 14.91	Ergosta-5,8,22-trienol (Lichesterol ) m/z 363.5 RT 15.15	Ergosta-5,7,22,24(28)-tetraenol m/z 361.5 RT 15.23	ergosta-X,Y-dien-3β-ol (unidentified sterol) Molekülpeak m/z 470 Basepeak m/z 255 RT 15.27	Ergosta, 5,7,22-trienol (Ergosterol) m/z 363.6 RT 15.53	Ergosta-7,22-dienol (5-Dihydroergosterol) m/z 343.5 RT 15.76	14-Methylergosta-8,24(28)-dien-3-ol (14-Methylfecosterol) m/z 484 Base Peak 379 RT 15.79	Ergosta-5,8,22,24(28)-tetraen-ol m/z 466.5 RT 15.81	Ergosta-7,22,24(28)-trienol m/z 343.5 RT 16.07	Ergosta-5,7-dien-ol m/z 365.5 RT 16.30	Ergosta,7,24(28)-dienol (Episterol) m/z 343.5 RT 16.45	14-Methylergosta-8,24(28)-dien-diol m/z 377.5 RT 16.51	4,4,14-Trimethylcholesta-8,24-trienol (Lanosterol) m/z 393.5 RT 16.83	4-Methylergosta-8,24(28)-dienol (4-Methylfecosterol) m/z 379.5 RT 16.99	4,4,14-Trimetylergosta-8,24(28)-dienol (Eburicol) m/z 407.5 RT 17.43	4,4-Dimethylergosta-8,24(28)-dienol m/z 408.5 RT 17.72	Summe
1	1	AfS35/WT	mutant + DMSO				365.693	437.877	4054.8	1079.65	1.76539	476920	724.88	1.76539	938.654	826.827	998.45	2328.27	1.76539	888.48	543.233	755.272	782.165	491284
2	2	AfS35/WT	mutant + DMSO				320.949	292.277	4328.43	938.766	1.21769	455668	682.859	1.21769	1078.66	931.61	1329.34	2398.92	1.21769	1066.74	569.379	962.75	1434.57	471686
3	3	AfS35/WT	mutant + DMSO				76.1781	325.89	5375.33	1083.68	1.32404	559095	717.804	1.32404	1282.46	838.469	2143.17	3158.45	1.32404	1392.36	901.406	1402.69	2093.83	579814
4	4	erg3AtetON∆erg3B∆erg3C #5	mutant + DMSO				229.98	90.8539	1.54541	1.54541	5388.54	5010.44	114231	1.54541	1.54541	1.02319e+06	1.54541	197568	1.54541	2814.28	1390.15	1537.26	1855.85	1.35309e+06
5	5	erg3AtetON∆erg3B∆erg3C #5	mutant + DMSO				214.453	1.39275	1.39275	1.39275	4554.18	1389.49	101056	1.39275	1.39275	790430	1.39275	176651	1.39275	2508.8	1390.45	1559.01	2066.96	1.08162e+06
6	6	erg3AtetON∆erg3B∆erg3C #5	mutant + DMSO				169.543	1.3965	1.3965	1.3965	7910.08	2564.78	154704	1.3965	1.3965	1.34807e+06	1.3965	275369	1.3965	4144.08	2319.64	2382.32	3318.37	1.80079e+06
7	7	AfS35/WT	mutant + Voricoazole				174.503	214.013	3215.98	722.726	1.64628	312924	2125.34	1261.06	941.662	7815.69	323.502	2355.81	8164.78	7279	148.991	40716.7	303.737	388515
8	8	AfS35/WT	mutant + Voricoazole				174.058	244.455	3922.05	760.398	1.56293	396185	769.952	1766.48	1066.6	324.473	495.757	794.453	11989.4	11211	193.143	54245.8	500.6	484471
9	9	AfS35/WT	mutant + Voricoazole				120.273	224.401	3255.71	771.392	1.47523	328530	825.265	1565.54	912.243	296.898	335.724	733.446	8967.31	8406.57	129.775	42267	352.466	397575
10	10	erg3AtetON∆erg3B∆erg3C #5	mutant + Voricoazole				150.88	1.47479	1.47479	1.47479	2990.04	3003.2	81798.9	1865.14	1.47479	531359	1.47479	61550.3	1.47479	11366.2	224.426	115129	388.206	809683
11	11	erg3AtetON∆erg3B∆erg3C #5	mutant + Voricoazole				137.096	1.38956	1.38956	1.38956	5838.78	1961.01	132992	3672.55	1.38956	918460	1.38956	111225	1.38956	19126.5	372.53	167252	649.993	1.36156e+06
12	12	erg3AtetON∆erg3B∆erg3C #5	mutant + Voricoazole				113.44	1.36081	1.36081	1.36081	4875.45	851.675	116742	2963.91	1.36081	711724	1.36081	99809.3	1.36081	18742.4	477.93	162924	946.423	1.12006e+06

## Sheet: raw data
Datenfile:	220519
Methode:	Lackner 2
Sonstiges:	1000 µL Endvolumen
number	Sample No.	mutant	description		Injection	Interner Standard Cholestane m/z 217.5 RT 11.73	Cholesterol m/z 368.5 RT 14.57	Ergosta-8,22,24(28)-trien-ol m/z 253.5 RT 14.91	Ergosta-5,8,22-trienol (Lichesterol ) m/z 363.5 RT 15.15	Ergosta-5,7,22,24(28)-tetraenol m/z 361.5 RT 15.23	ergosta-X,Y-dien-3β-ol (unidentified sterol) Molekülpeak m/z 470 Basepeak m/z 255 RT 15.27	Ergosta, 5,7,22-trienol (Ergosterol) m/z 363.6 RT 15.53	Ergosta-7,22-dienol (5-Dihydroergosterol) m/z 343.5 RT 15.76	14-Methylergosta-8,24(28)-dien-3-ol (14-Methylfecosterol) m/z 484 Base Peak 379 RT 15.79	Ergosta-5,8,22,24(28)-tetraen-ol m/z 466.5 RT 15.81	Ergosta-7,22,24(28)-trienol m/z 343.5 RT 16.07	Ergosta-5,7-dien-ol m/z 365.5 RT 16.30	Ergosta,7,24(28)-dienol (Episterol) m/z 343.5 RT 16.45	14-Methylergosta-8,24(28)-dien-diol m/z 377.5 RT 16.51	4,4,14-Trimethylcholesta-8,24-trienol (Lanosterol) m/z 393.5 RT 16.83	4-Methylergosta-8,24(28)-dienol (4-Methylfecosterol) m/z 379.5 RT 16.99	4,4,14-Trimetylergosta-8,24(28)-dienol (Eburicol) m/z 407.5 RT 17.43	4,4-Dimethylergosta-8,24(28)-dienol m/z 408.5 RT 17.72	Summe
1	1	AfS35/WT	mutant + DMSO		1	11175	201	266	2155	604	1	260449	343	1	457	379	506	1238	1	456	268	390	609	268123
					2	12462	214	228	2455	620	1	280969	486	1	615	568	632	1409	1	556	352	470	258	289621
2	2	AfS35/WT	mutant + DMSO		1	16861	269	242	3490	804	1	374109	582	1	873	770	1069	1900	1	879	437	801	1149	387108
					2	17312	258	238	3621	737	1	374310	539	1	899	760	1115	2042	1	873	499	780	1208	387624
3	3	AfS35/WT	mutant + DMSO		1	16834	1	236	4095	923	1	437672	580	1	1087	653	1720	2498	1	1082	676	1037	1639	453901
					2	14729	107	255	4029	727	1	408784	509	1	865	616	1530	2287	1	1025	685	1079	1531	423925
4	4	erg3AtetON∆erg3B∆erg3C #5	mutant + DMSO		1	14180	163	1	1	1	3615	3529	79178	1	1	696990	1	134939	1	1913	992	1021	1193	923377
					2	12811	136	111	1	1	3371	2983	69163	1	1	630555	1	121431	1	1738	816	971	1208	832353
5	5	erg3AtetON∆erg3B∆erg3C #5	mutant + DMSO		1	14828	151	1	1	1	3191	883	68915	1	1	558252	1	130341	1	1778	978	1103	1496	766944
					2	15046	157	1	1	1	3350	1114	76256	1	1	576949	1	123280	1	1825	1019	1136	1472	786408
6	6	erg3AtetON∆erg3B∆erg3C #5	mutant + DMSO		1	15311	125	1	1	1	5429	1720	110140	1	1	952371	1	197688	1	2855	1584	1671	2255	1275720
					2	14503	118	1	1	1	5887	1947	111385	1	1	977583	1	196708	1	3074	1734	1739	2491	1302555
7	7	AfS35/WT	mutant + Voricoazole		1	12633	99	122	1893	463	1	189067	1278	794	547	4705	218	1395	5111	4376	98	25031	180	235279
					2	12639	113	138	2014	415	1	191093	1304	738	597	4790	175	1467	4808	4467	83	24434	189	236713
8	8	AfS35/WT	mutant + Voricoazole		1	13500	121	163	2515	485	1	253808	483	1149	687	200	303	522	7305	6986	118	34617	335	309677
					2	13125	102	150	2504	488	1	253178	502	1112	678	215	331	495	8027	7355	129	34796	306	310267
9	9	AfS35/WT	mutant + Voricoazole		1	14029	87	174	2191	503	1	221304	543	1007	594	154	242	531	6097	5600	82	28488	224	267735
					2	14174	76	130	2223	543	1	224106	576	1116	643	249	213	463	6060	5798	94	28816	254	271285
10	10	erg3AtetON∆erg3B∆erg3C #5	mutant + Voricoazole		1	14420	88	1	1	1	1820	1973	56115	1069	1	358481	1	40595	1	7685	144	77682	276	545846
					2	13804	116	1	1	1	2226	2097	54842	1452	1	362029	1	42826	1	7728	160	78430	251	552047
11	11	erg3AtetON∆erg3B∆erg3C #5	mutant + Voricoazole		1	15204	88	1	1	1	4044	1428	96123	2679	1	660243	1	80077	1	13803	262	121275	450	980390
					2	14744	109	1	1	1	4355	1395	95305	2608	1	661678	1	80011	1	13727	274	119479	485	979323
12	12	erg3AtetON∆erg3B∆erg3C #5	mutant + Voricoazole		1	15152	68	1	1	1	3445	666	87545	2295	1	521263	1	72141	1	13660	319	119858	694	821892
					2	15424	99	1	1	1	3723	585	84001	2059	1	524800	1	74572	1	13888	384	119591	697	824306
