# Supplementary material for: Toxic eburicol accumulation drives the antifungal activity of azoles against Aspergillus fumigatus
Source: Nat Commun. 2024 Jul 26;15:6312. doi: 10.1038/s41467-024-50609-1 (PMC11282106; doi:10.1038/s41467-024-50609-1)
Supplement: Supplementary file 4 — Source Data [file 41467_2024_50609_MOESM4_ESM.zip › Source Data/Sterolanalysis Raw Data for Fig 7.xlsx]

## Sheet: Mean 
		mutant	description				Cholesterol m/z 368.5 RT 14.57	Ergosta-8,22,24(28)-trien-ol m/z 253.5 RT 14.91	Ergosta-5,8,22-trienol (Lichesterol ) m/z 363.5 RT 15.15	Ergosta-5,7,22,24(28)-tetraenol m/z 361.5 RT 15.23	Ergosta, 5,7,22-trienol (Ergosterol) m/z 363.6 RT 15.53	Ergosta-7,22-dienol (5-Dihydroergosterol) m/z 343.5 RT 15.76	14-Methylergosta-8,24(28)-dien-3-ol (14-Methylfecosterol) m/z 484 Base Peak 379 RT 15.79	Ergosta-5,8,22,24(28)-tetraen-ol m/z 466.5 RT 15.81	Ergosta-7,22,24(28)-trienol m/z 343.5 RT 16.07	Ergosta-5,7-dien-ol m/z 365.5 RT 16.30	Ergosta,7,24(28)-dienol (Episterol) m/z 343.5 RT 16.45	14-Methylergosta-8,24(28)-dien-diol m/z 377.5 RT 16.51	4,4,14-Trimethylcholesta-8,24-trienol (Lanosterol) m/z 393.5 RT 16.83	4-Methylergosta-8,24(28)-dienol (4-Methylfecosterol) m/z 379.5 RT 16.99	4,4,14-Trimetylergosta-8,24(28)-dienol (Eburicol) m/z 407.5 RT 17.43	4,4-Dimethylergosta-8,24(28)-dienol m/z 408.5 RT 17.72	Summe
		AfS35/WT	First harvest after 24h growth without doxy				218.76	385.641	6381.52	1381.26	578447	914.243	1.54754	1849.22	1436.38	2387.74	4124.88	1.54754	1395.27	911.514	1244.19	1866	602728
		rip1	First harvest after 24h growth without doxy				332.356	502.748	5369.62	1259.2	516454	403.25	1.48545	1808.78	611.135	1130.83	2191.82	1.48545	1320.06	715.223	1182.04	1827.07	534779
		cycA	First harvest after 24h growth without doxy				260.811	534.657	6906.04	1450.72	645348	388.712	1.35709	2161.21	529.132	1315.25	2100.98	1.35709	1286.06	747.747	797.529	2103.85	665672
		AfS35/WT	Second harvest after adding vori for 8 hours				238.742	253.35	3990.66	855.129	280402	235.834	3808.13	1327.92	1.2594	1.2594	1.2594	27606.9	25220.6	1.2594	89252.6	1.2594	432960
		rip1	Second harvest after adding vori for 8 hours				350.361	476.488	6206.55	1501.24	504384	1.21163	16494.5	3101.88	1.21163	1.21163	1.21163	311108	68071.7	1.21163	172816	1.21163	1.08417e+06
		cycA	Second harvest after adding vori for 8 hours				335.881	406.206	5057.69	1308.37	414310	1.4307	11774.8	2681.04	1.4307	1.4307	1.4307	311418	51382.2	1.4307	123682	1.4307	922029

## Sheet: Samples
Datenfile:	220521
Methode:	Lackner split 2
Sonstiges:	1000 µL Endvolumen
number	Sample No.	mutant	description				Cholesterol m/z 368.5 RT 14.57	Ergosta-8,22,24(28)-trien-ol m/z 253.5 RT 14.91	Ergosta-5,8,22-trienol (Lichesterol ) m/z 363.5 RT 15.15	Ergosta-5,7,22,24(28)-tetraenol m/z 361.5 RT 15.23	Ergosta, 5,7,22-trienol (Ergosterol) m/z 363.6 RT 15.53	Ergosta-7,22-dienol (5-Dihydroergosterol) m/z 343.5 RT 15.76	14-Methylergosta-8,24(28)-dien-3-ol (14-Methylfecosterol) m/z 484 Base Peak 379 RT 15.79	Ergosta-5,8,22,24(28)-tetraen-ol m/z 466.5 RT 15.81	Ergosta-7,22,24(28)-trienol m/z 343.5 RT 16.07	Ergosta-5,7-dien-ol m/z 365.5 RT 16.30	Ergosta,7,24(28)-dienol (Episterol) m/z 343.5 RT 16.45	14-Methylergosta-8,24(28)-dien-diol m/z 377.5 RT 16.51	4,4,14-Trimethylcholesta-8,24-trienol (Lanosterol) m/z 393.5 RT 16.83	4-Methylergosta-8,24(28)-dienol (4-Methylfecosterol) m/z 379.5 RT 16.99	4,4,14-Trimetylergosta-8,24(28)-dienol (Eburicol) m/z 407.5 RT 17.43	4,4-Dimethylergosta-8,24(28)-dienol m/z 408.5 RT 17.72	Summe
1	1	AfS35/WT	First harvest after 24h growth without doxy				216.15	455.561	5113.03	1273.57	488858	674.53	1.86332	1480.42	1073.27	1934.14	3081.04	1.86332	1208.36	774.222	908.373	1513.03	508351
2	2	AfS35/WT	First harvest after 24h growth without doxy				217.288	375.304	6719.99	1391.86	598144	1083.82	1.40352	1990.53	1448.86	2583.45	4571.28	1.40352	1479.96	1110.8	1453.27	2310.24	624666
3	3	AfS35/WT	First harvest after 24h growth without doxy				222.843	326.057	7311.54	1478.35	648339	984.374	1.37578	2076.72	1787.01	2645.64	4722.33	1.37578	1497.48	849.522	1370.91	1774.73	675166
4	4	rip1	First harvest after 24h growth without doxy				400.161	376.285	2587.43	871.475	256411	247.439	1.87718	1109.98	306.874	482.256	1100.98	1.87718	631.831	300.956	556.78	679.681	265666
5	5	rip1	First harvest after 24h growth without doxy				332.308	426.762	4492.71	1041.66	448418	361.967	1.34202	1419.56	653.32	972.366	1880.55	1.34202	1111.71	545.769	1085.19	1381.44	463793
6	6	rip1	First harvest after 24h growth without doxy				264.598	705.197	9028.72	1864.47	844534	600.343	1.23715	2896.8	873.211	1937.85	3593.94	1.23715	2216.63	1298.94	1904.15	3420.09	874877
7	7	cycA	First harvest after 24h growth without doxy				289.674	730.241	9286.56	2178.48	897788	557.055	1.64003	2847.38	830.248	2019.63	3271.58	1.64003	1681.06	1089.4	1191.3	2923.19	926397
8	8	cycA	First harvest after 24h growth without doxy				246.472	344.012	4007.7	888.564	388008	243.286	1.23082	1330.17	269.396	593.032	980.961	1.23082	703.787	361.2	453.755	1133.83	399320
9	9	cycA	First harvest after 24h growth without doxy				246.286	529.718	7423.87	1285.11	650248	365.794	1.20042	2306.09	487.753	1333.1	2050.38	1.20042	1473.33	792.643	747.527	2254.52	671300
10	10	AfS35/WT	Second harvest after adding vori for 8 hours				235.566	310.086	4224.81	974.391	328117	258.711	4541.71	1455.85	1.5037	1.5037	1.5037	32515.3	29915.8	1.5037	104571	1.5037	506893
11	11	AfS35/WT	Second harvest after adding vori for 8 hours				247.533	264.843	4376.83	953.158	310370	321.188	4815.87	1420.48	1.16149	1.16149	1.16149	31674.4	28578	1.16149	96526.5	1.16149	479307
12	12	AfS35/WT	Second harvest after adding vori for 8 hours				233.128	185.119	3370.34	637.839	202720	127.604	2066.81	1107.43	1.113	1.113	1.113	18630.9	17167.9	1.113	66660	1.113	312680
13	1	rip1	Second harvest after adding vori for 8 hours				360.615	365.558	4766.35	1252.04	429163	1.19439	11047.6	2201.91	1.19439	1.19439	1.19439	235250	50262.5	1.19439	129122	1.19439	863439
14	2	rip1	Second harvest after adding vori for 8 hours				306.87	556.428	6916.22	1568.4	581467	1.26575	16782.5	3357.25	1.26575	1.26575	1.26575	324885	72372.6	1.26575	186148	1.26575	1.19406e+06
15	3	rip1	Second harvest after adding vori for 8 hours				383.597	507.479	6937.1	1683.29	502522	1.17476	21653.5	3746.48	1.17476	1.17476	1.17476	373188	81579.8	1.17476	203177	1.17476	1.195e+06
16	4	cycA	Second harvest after adding vori for 8 hours				322.968	345.159	4040.07	1072.46	336430	1.5598	11327.2	2264.18	1.5598	1.5598	1.5598	264061	46010.4	1.5598	112255	1.5598	777814
17	5	cycA	Second harvest after adding vori for 8 hours				344.703	523.618	6774.3	1510.77	553471	1.28954	13294.2	3503.43	1.28954	1.28954	1.28954	353289	62131.2	1.28954	151432	1.28954	1.14594e+06
18	6	cycA	Second harvest after adding vori for 8 hours				339.971	349.839	4358.71	1341.88	353028	1.44276	10703.1	2275.51	1.44276	1.44276	1.44276	316905	46005.1	1.44276	107361	1.44276	842337

## Sheet: raw data
Datenfile:	220521
Methode:	Lackner 2
Sonstiges:	1000 µL Endvolumen
number	Sample No.	mutant	description		Injection	Interner Standard Cholestane m/z 217.5 RT 11.73	Cholesterol m/z 368.5 RT 14.57	Ergosta-8,22,24(28)-trien-ol m/z 253.5 RT 14.91	Ergosta-5,8,22-trienol (Lichesterol ) m/z 363.5 RT 15.15	Ergosta-5,7,22,24(28)-tetraenol m/z 361.5 RT 15.23	Ergosta, 5,7,22-trienol (Ergosterol) m/z 363.6 RT 15.53	Ergosta-7,22-dienol (5-Dihydroergosterol) m/z 343.5 RT 15.76	14-Methylergosta-8,24(28)-dien-3-ol (14-Methylfecosterol) m/z 484 Base Peak 379 RT 15.79	Ergosta-5,8,22,24(28)-tetraen-ol m/z 466.5 RT 15.81	Ergosta-7,22,24(28)-trienol m/z 343.5 RT 16.07	Ergosta-5,7-dien-ol m/z 365.5 RT 16.30	Ergosta,7,24(28)-dienol (Episterol) m/z 343.5 RT 16.45	14-Methylergosta-8,24(28)-dien-diol m/z 377.5 RT 16.51	4,4,14-Trimethylcholesta-8,24-trienol (Lanosterol) m/z 393.5 RT 16.83	4-Methylergosta-8,24(28)-dienol (4-Methylfecosterol) m/z 379.5 RT 16.99	4,4,14-Trimetylergosta-8,24(28)-dienol (Eburicol) m/z 407.5 RT 17.43	4,4-Dimethylergosta-8,24(28)-dienol m/z 408.5 RT 17.72	Summe
1	1	AfS35/WT	First harvest after 24h growth without doxy		1	11398	108	281	2611	710	256429	349	1	777	578	1024	1588	1	658	396	482	789	266674
					2	11391	124	208	2877	657	268284	375	1	812	574	1052	1719	1	639	435	493	835	278962
2	2	AfS35/WT	First harvest after 24h growth without doxy		1	15903	148	291	4864	923	436553	789	1	1456	1015	1686	3332	1	1109	825	1015	1613	455473
					2	14424	161	246	4719	1054	416762	757	1	1384	1048	1981	3189	1	1005	761	1054	1676	435638
3	3	AfS35/WT	First harvest after 24h growth without doxy		1	15412	144	236	5304	1117	471336	719	1	1501	1233	1933	3419	1	1062	607	969	1276	490714
					2	15453	180	238	5325	1032	471170	712	1	1518	1365	1913	3446	1	1115	628	1024	1304	490792
4	4	rip1	First harvest after 24h growth without doxy		1	11099	222	198	1397	477	138685	148	1	607	188	252	587	1	341	177	302	366	143727
					2	11530	204	203	1359	451	134421	115	1	575	138	262	586	1	332	143	291	358	139236
5	5	rip1	First harvest after 24h growth without doxy		1	16896	254	318	3461	773	343377	241	1	1145	423	732	1430	1	847	387	840	1090	355066
					2	14874	242	318	3248	779	326002	295	1	981	543	718	1376	1	812	424	781	976	337255
6	6	rip1	First harvest after 24h growth without doxy		1	16866	207	571	7046	1483	665589	500	1	2258	724	1532	2850	1	1776	1019	1491	2708	689549
					2	17468	221	569	7559	1532	700309	470	1	2428	687	1602	2962	1	1808	1082	1589	2823	725422
7	7	cycA	First harvest after 24h growth without doxy		1	12189	171	419	5299	1099	538658	327	1	1618	457	1178	1947	1	980	653	687	1713	555037
					2	13803	183	475	6074	1588	557347	354	1	1870	562	1292	2049	1	1076	677	771	1861	575998
8	8	cycA	First harvest after 24h growth without doxy		1	16656	180	293	3165	693	301643	175	1	992	202	504	797	1	553	306	346	832	310503
					2	17888	222	265	3354	753	329851	222	1	1176	237	458	797	1	592	280	393	1017	339397
9	9	cycA	First harvest after 24h growth without doxy		1	18192	199	431	6410	1087	554939	315	1	1974	376	1091	1743	1	1233	686	596	1985	572868
					2	17209	211	451	5971	1055	529146	295	1	1871	435	1129	1675	1	1222	636	648	1777	546313
10	10	AfS35/WT	Second harvest after adding vori for 8 hours		1	13889	166	219	2846	707	212197	175	2953	1038	1	1	1	20915	19826	1	67426	1	328307
					2	14358	147	193	2772	587	224420	169	3090	896	1	1	1	22356	19966	1	71731	1	346185
11	11	AfS35/WT	Second harvest after adding vori for 8 hours		1	17909	195	229	3735	827	266918	278	4089	1175	1	1	1	27201	24397	1	81728	1	410582
					2	18666	232	227	3803	814	267529	275	4206	1273	1	1	1	27343	24821	1	84542	1	414838
12	12	AfS35/WT	Second harvest after adding vori for 8 hours		1	18574	226	160	3142	648	181406	102	1928	1049	1	1	1	16826	15834	1	60441	1	281541
					2	19606	192	173	2908	494	182912	128	1782	938	1	1	1	16648	14993	1	59313	1	280294
13	1	rip1	Second harvest after adding vori for 8 hours		1	17554	296	311	3961	1069	358153	1	9098	1808	1	1	1	194708	42217	1	105844	1	717175
					2	18004	308	301	4021	1027	360510	1	9405	1880	1	1	1	199276	41944	1	110429	1	728799
14	2	rip1	Second harvest after adding vori for 8 hours		1	16645	235	453	5418	1189	454086	1	13253	2510	1	1	1	254738	57284	1	145004	1	933941
					2	16905	250	426	5511	1290	464770	1	13265	2797	1	1	1	258641	57070	1	149159	1	952935
15	3	rip1	Second harvest after adding vori for 8 hours		1	18320	324	433	5857	1404	425483	1	18029	3027	1	1	1	309800	69515	1	170736	1	1004290
					2	17833	329	431	5952	1461	429990	1	18825	3347	1	1	1	325336	69375	1	175110	1	1029833
16	4	cycA	Second harvest after adding vori for 8 hours		1	13421	211	241	2633	692	214768	1	7294	1492	1	1	1	172014	29920	1	72121	1	501181
					2	13808	203	201	2546	683	216634	1	7229	1410	1	1	1	166490	29063	1	71809	1	496071
17	5	cycA	Second harvest after adding vori for 8 hours		1	16968	274	439	5348	1239	437689	1	10770	2845	1	1	1	275278	48220	1	117635	1	899469
					2	15990	261	375	5164	1108	421200	1	9875	2596	1	1	1	272728	48144	1	117239	1	878435
18	6	cycA	Second harvest after adding vori for 8 hours		1	14841	219	245	3011	921	243637	1	7603	1614	1	1	1	217614	31846	1	74196	1	580693
					2	14593	252	240	3031	939	245724	1	7237	1541	1	1	1	221655	31927	1	74627	1	586927
